# Supplementary material for: Encapsulation Strategies for Natural Bioactives in Clean-Label Meat Preservation: A Review
Source: Foods. 2026 Jul 7;15(13):2407. doi: 10.3390/foods15132407 (PMC13361067; doi:10.3390/foods15132407)
Supplement: Supplementary file 1 [file foods-15-02407-s001.zip]

Archive with 1 entries (1 files):
- foods-4317253-supplementary.pdf
